# Supplementary material for: Anatomical circuits for flexible spatial mapping by single neurons in posterior parietal cortex
Source: Commun Biol. 2025 Sep 9;8:1337. doi: 10.1038/s42003-025-08596-6 (PMC12420791; doi:10.1038/s42003-025-08596-6)
Supplement: Supplementary file 3 — Supplementary data [file 42003_2025_8596_MOESM3_ESM.xlsx]

## Sheet: DATA_Fig5A
M134 Exp 539	Trial no.	X position (°)	Y position (°)	Firing rate		M134 Exp 531	Trial no.	X position (°)	Y position (°)	Firing rate
Sensory receptive field	1	-6	-6	-49.5903		Motor response field	1	6	3	6.99996
mapped with RDS	2	-6	-3	32.7666		mapped with delayed saccade	2	6	-3	-2.99995
	3	6	6	10.3381			3	6	-6	-2.00001
	4	-9	6	20.4149			4	-6	-6	-0.999985
	5	9	6	11.3081			5	6	0	6
	6	9	-6	21.4774			6	6	-6	0.999998
	7	-9	-3	14.3257			7	6	3	3.99996
	8	-9	6	14.4285			8	6	3	2.99998
	9	9	3	17.4344			9	-6	3	0.999998
	10	-6	3	12.4139			10	-6	0	-0.999991
	11	-9	-6	8.34052			11	-6	-3	0.999974
	12	-9	3	17.4276			12	-6	0	0.999992
	13	9	3	16.4836			13	-6	-6	4.99992
	14	-6	6	18.4894			14	-6	-3	3.99997
	15	-6	-6	26.7298			15	6	-3	11
	16	-6	3	16.3395			17	-6	-6	4.99998
	17	-6	-3	17.5568			18	-6	3	2.38419e-06
	18	-9	6	15.4255			19	6	6	4.99996
	19	6	6	9.36792			20	6	0	-9.77516e-06
	20	6	-6	14.5467			21	6	6	-0.0348756
	21	3	3	-1.65574			22	-6	6	1.00001
	22	-6	6	5.40585			23	6	-3	-1
	23	6	-6	12.3004			24	-6	3	1.99999
	24	-3	-3	26.7186			25	6	0	-1.00004
	26	-3	6	-23.6491			26	6	-6	-0.999994
	27	3	6	13.2766			27	6	-3	4.99995
	28	-3	-6	27.9049			28	-6	6	-6.00001
	29	6	-3	15.4672			29	-6	3	6.19888e-06
	30	3	-3	28.6302			30	-6	0	-1.99998
	31	9	-6	25.567			31	-6	6	-5.99996
	32	-3	-6	24.6594			33	-6	-3	1.99999
	33	6	3	-18.0997			34	6	6	1.99999
	34	6	3	-1.66049			35	6	3	4.99998
	35	9	-3	16.4279			36	6	6	7.99993
	36	6	-3	13.4128			37	-6	-3	-0.999997
	37	9	-6	7.32111			38	-6	6	-3
	38	-6	3	6.21305			39	6	0	5.99996
	39	6	-6	17.5106			40	6	-6	3.99998
	40	-3	6	14.3614			41	6	3	1.99999
	41	9	-3	10.3433			42	6	3	9.99988
	42	9	-6	20.5168			43	6	0	17
	43	6	-6	7.33984			44	6	3	7.01156
	44	-9	3	3.32528			45	-6	6	-1.00001
	45	-3	-3	36.7519			46	-6	-3	1.99997
	46	3	3	8.26611			47	-6	3	2.00004
	47	3	6	0.346142			48	-6	-3	0.999994
	48	-3	6	7.1918			49	-6	6	-0.999973
	49	9	6	1.1457			50	6	-3	1.99995
	50	-3	-3	-3.51794			51	6	0	11.9998
	51	-9	-3	13.4214			52	-6	0	-2
	52	3	-3	16.51			53	6	-6	-0.999992
	53	9	3	1.39395			54	-6	-6	-2.99998
	54	-6	-6	9.41734			55	-6	-6	-0.999987
	55	3	-6	12.3848			56	-6	3	-1.99998
	56	-9	3	8.35039			57	6	6	9.99982
	57	-3	3	7.2353			58	-6	-6	-2.00002
	58	6	6	-1.90579			59	6	0	8.00001
	59	3	3	-18.3088			60	-6	-3	-1.99999
	60	-9	3	6.21645			61	-6	0	-2.02322
	61	-9	-6	13.3648			62	6	-3	1.99998
	62	-3	6	5.18907			63	-6	0	-6.91414e-06
	63	-9	-3	-6.80657			64	-6	3	-0.999981
	64	3	6	-22.7004			65	6	-6	-1.99998
	65	-6	6	-7.78005			66	-6	0	-1
	66	6	-3	11.3647			67	6	-3	-0.99999
	67	3	-6	-6.87818			68	6	3	13.9998
	68	3	3	12.1625			69	6	6	3.99995
	69	-6	3	22.5736			70	-6	-3	-4.99997
	70	-6	-3	22.5647			71	-6	6	-2.0232
	71	-3	3	6.30586			72	6	6	-0.0232409
	72	-3	-3	31.6821			73	-6	3	0
	73	-9	6	18.4606			74	6	-6	-1.35899e-05
	74	-3	-6	20.6455			75	6	0	4.0465
	75	9	6	10.2597			76	6	-3	8.9998
	76	-3	-6	-13.3966			77	-6	6	9.87053e-05
	77	9	-3	-20.7908			78	6	-6	-1.99997
	78	-6	-6	19.4578			79	-6	-6	3
	79	-6	-3	24.5738			80	-6	3	-1.07288e-05
	80	-6	6	17.4728			81	-6	0	-6.19888e-06
	81	6	6	1.27981			82	-6	6	3.99997
	82	-9	-6	0.217969			83	6	6	7.99996
	83	-3	3	23.5037			84	-6	0	-2.99996
	84	3	-3	34.7453			85	-6	-3	-4
	85	3	6	10.4374			86	6	3	3.00006
	86	3	-6	-13.8167			87	-6	-3	-3.71933e-05
	87	6	3	9.28317			88	6	-3	8
	88	-9	-6	14.3984			89	6	-3	3.99996
	89	3	-6	15.5075			90	-6	6	1.99998
	90	6	-3	16.3496			91	-6	-6	0.999949
	91	3	-3	4.4086			92	6	0	-0.081337
	92	-9	-3	13.3634			93	6	6	1.99999
	93	9	-3	6.30723			94	6	-6	-1.99997
	94	6	3	8.44219			95	6	-6	-4.99999
	95	9	3	-16.1668			96	6	0	5.99994
	96	9	6	12.3236			97	6	0	7.99999
	97	3	-3	25.6898			98	-6	-3	-5
	98	-9	-3	13.3321			99	-6	3	-3.00001
	99	9	6	0.222425			100	-6	6	4.00002
	100	3	3	9.37557			101	-6	0	-1.00002
	101	-6	-6	22.5712			102	-6	-6	-3.14713e-05
	102	6	-3	3.53291			103	-6	3	8.99985
	103	-6	6	8.30069			104	6	3	10.9999
	104	-3	-6	-6.21802			105	6	-3	9.53674e-07
	105	3	-3	26.6587			106	6	-3	6
	106	-3	6	8.35338			107	-6	-6	4.57764e-05
	107	6	3	-10.7751			108	6	3	10.9998
	108	3	-3	9.65126			109	-6	3	3.99994
	109	6	-6	-7.72323			110	-6	0	-2.00001
	110	-9	-3	13.4138			111	6	0	6.99995
	111	-3	3	-4.70272			112	-6	-6	-2.99998
	112	9	3	-6.65262			113	6	6	2.9999
	113	9	-6	7.92531			114	-6	6	2.99992
	114	-9	3	-4.81087			115	6	-6	-5.99994
	115	-6	-3	19.5035			116	-6	-3	-0.999974
	116	-3	6	-10.7466			117	6	6	10.9998
	117	-9	-3	-0.618822			118	6	3	12
	118	-9	6	-6.60662			119	6	-6	1.99997
	119	3	3	-9.17242			120	-6	-6	-0.999925
	120	6	6	-2.01754			121	6	3	10.9999
	122	9	-6	-26.4676			122	6	6	8.99999
	123	-6	3	5.4659			123	-6	3	0.999988
	124	9	-3	19.5564			124	6	3	3.9999
	125	3	6	25.6846			125	-6	-3	-1.99995
	126	-6	3	12.4446			126	6	-3	-1.00001
	127	-9	3	32.6885			127	6	3	14.9998
	128	-9	-6	18.5684			128	6	0	11.9999
	129	6	6	10.3092			129	6	-3	-2.86102e-05
	130	-6	3	32.7444			130	6	-3	4.00001
	131	6	-3	13.4181			131	-6	-3	1.99998
	132	3	3	5.3718			132	-6	0	-6.00002
	133	9	-3	-0.4923			133	-6	0	1.00001
	134	3	-6	14.4308			134	-6	6	-2.99996
	135	-6	6	-3.49001			135	6	-6	-0.999986
	136	-6	6	17.5069			136	-6	3	-0.999992
	137	-3	-6	29.5101			137	-6	0	-1.00001
	138	9	-6	4.82822			138	6	0	5.99989
	139	-3	-3	11.2227			139	6	-6	-2.99998
	140	-9	3	1.03428			140	-6	-6	-0.999993
	141	-9	-6	-3.45891			141	-6	0	-2
	142	3	6	-26			142	-6	6	-1.00002
							143	-6	6	-2.99999
							144	-6	-6	-0.999995
							145	-6	3	1.00002
							146	-6	6	2.86102e-06
							147	6	0	3.99994
							148	-6	-6	-0.999983
							149	6	6	-1.62125e-05
							150	-6	-3	-1.00001
							151	6	-3	-1.71661e-05
							152	-6	-3	-1.00002
							153	6	6	3.99996
							154	-6	3	2.00001
							155	6	6	7.99988
							156	6	0	18.9999
							157	6	-6	-0.999996
							158	6	3	16.9997
							159	6	-6	0.999989
							160	-6	0	-7.99998
							161	-6	3	9.53674e-07
							162	-6	6	1.99996
							163	-6	6	-2.43187e-05
							164	-6	0	4.99995
							165	6	6	13.9999
							166	6	-3	4.76837e-05
							167	-6	-3	-2.99999
							168	-6	-6	-5.99991
							169	6	3	11.9997
							170	-6	-3	-3
							171	6	-6	-2.99993
							172	6	-3	4.00005
							173	-6	-6	-3.99997
							174	-6	3	0.999977
							175	-6	3	3.99995
							176	-6	0	-2
							177	6	-3	-4.29153e-06
							178	6	3	16.9999
							179	6	3	6.99998
							180	6	-6	0.999989
							181	6	0	0.999999
							182	-6	-6	1.14441e-05
							183	6	6	5
							184	6	6	-1.00003
							185	-6	-3	0.99999
							186	6	-6	-0.999998
							187	6	0	5.99994
							188	-6	6	3.99991
							189	6	0	4.99999
							190	6	-3	-1.99998
							191	6	3	6.99993
							192	-6	-6	-1.99998
							193	-6	-3	-4.99999
							194	6	0	2.99999
							195	-6	3	1.43051e-05
							196	6	6	0.999949
							197	-6	6	4.02321
							198	-6	0	-0.999996
							199	6	-3	1.99995

## Sheet: DATA_Fig5D
M134 Exp 531	Trial no.	X position (°)	Y position (°)	Firing rate		M134 Exp 531	Trial no.	X position (°)	Y position (°)	Firing rate
Sensory receptive field	1	9	3	26.8929		Motor response field	1	6	0	10.9999
mapped with RDS	2	-3	3	26.5974		mapped with delayed saccade	2	6	6	5.00018
	3	6	-3	28.2409			3	6	-6	7.99963
	4	-6	-3	14.3245			4	-6	6	8.99981
	5	-6	6	13.3781			5	6	3	8.99979
	6	9	-3	22.4793			6	6	0	-9.00017
	7	-3	-3	17.348			7	-6	3	5.9999
	8	6	-6	26.7498			8	6	-3	13.9997
	9	6	6	17.6287			9	-6	-6	8.99982
	10	6	6	37.7632			10	-6	-3	-0.999957
	11	9	3	39.6744			11	-6	3	-6.99992
	12	3	6	41.9001			12	6	-6	12.9998
	13	-9	3	2.19693			13	-6	3	22.9998
	14	6	3	34.8743			14	-6	0	3.00005
	15	-6	3	12.2436			15	-6	-6	-6.99993
	16	9	-6	20.5243			16	6	0	-24.9998
	17	9	3	36.9105			17	-6	6	-7.99995
	18	9	-3	29.714			18	-6	0	-5.99998
	19	-3	-6	22.5842			19	-6	0	1.00011
	20	3	-3	31.8112			20	6	-3	4.99996
	21	-3	-6	12.4636			21	6	-3	-3.99971
	22	3	-6	20.5558			22	6	6	-3.00008
	23	-9	6	4.16898			23	6	3	8.00006
	24	-3	-3	19.4749			24	-6	-6	-0.000133514
	25	-3	-6	-8.82378			25	6	3	-15
	26	3	3	40.8469			26	6	-6	4.99991
	27	-6	-6	8.36289			27	-6	6	1.52588e-05
	28	-6	6	12.2957			28	-6	-3	11
	29	-3	3	16.5056			29	6	6	15.9997
	30	6	-6	25.623			30	6	6	12
	31	-3	6	5.37177			31	-6	6	-4.99997
	32	-6	6	8.29543			32	-6	0	2.99994
	33	-3	-3	24.5485			33	6	3	29.9997
	34	6	3	16.5931			34	-6	-6	4.99991
	35	3	3	23.8356			35	-6	3	6.99993
	36	-9	-6	15.4034			36	6	0	30.9998
	37	9	6	44.9696			37	6	-3	13.9999
	38	-6	-6	3.18565			38	6	-6	14.9999
	39	6	-6	22.5453			39	6	0	13.6281
	40	-9	3	9.24123			40	6	3	8.99989
	41	-3	3	13.4503			41	6	0	12.9997
	42	-6	3	9.2938			42	6	-6	1.00005
	43	-3	6	26.5724			43	-6	0	1.00012
	44	-9	3	18.3821			44	-6	6	9.99989
	45	6	3	14.7163			45	6	-6	19.9997
	46	-6	-3	-11.865			46	-6	-3	11.9999
	47	-3	-6	-2.46869			47	6	3	10.9998
	48	3	-3	30.6893			48	-6	3	-9.99998
	49	3	-3	17.1901			49	6	6	6.99991
	50	-6	3	1.10773			50	-6	3	-8.99985
	51	6	6	39.4539			51	6	0	14.9998
	52	6	-3	29.7156			52	-6	6	6.99992
	53	-6	-3	10.3108			53	-6	-3	-16.1159
	54	3	-6	32.7789			54	6	6	16.9999
	55	9	6	17.482			55	6	6	19.9997
	56	-3	-3	22.5543			56	-6	6	9.99992
	57	-3	6	13.5342			57	-6	3	-6.81401
	58	6	-3	27.6526			58	6	-3	14.721
	59	9	-3	17.6938			59	6	3	-11.9998
	60	3	3	54.1512			60	-6	-3	-3.99997
	61	3	3	36.0143			61	-6	-6	-18.9999
	62	-6	6	-23.9098			62	6	-6	6.00003
	63	-9	-6	-5.77335			63	-6	-3	2.00012
	64	-6	-3	-14.5273			64	6	6	10.9999
	65	-6	-6	-2.8424			65	6	-3	-3.99986
	66	3	6	44.1244			66	6	-3	1.00004
	67	-9	-3	11.4066			67	-6	6	9.9999
	68	6	6	33.9122			68	-6	0	12.9998
	69	-6	3	12.4778			69	6	3	5.99981
	70	6	-3	20.8227			70	-6	0	-5.00002
	71	9	6	31.7813			71	6	0	0.999928
	72	-6	-6	20.5545			72	-6	3	-5.00005
	73	3	-6	36.8132			73	-6	-6	9.99986
	74	3	-6	16.3474			74	6	-3	30.9999
	75	3	6	45.0956			75	6	-3	8.99971
	76	-9	6	9.22656			76	6	6	18
	77	-3	6	29.6615			77	-6	3	6.00014
	78	-9	-6	5.27103			78	-6	-6	-3.05176e-05
	79	-9	6	-6.84182			79	6	-6	8.99991
	80	-9	3	0.209992			80	-6	0	9.99993
	81	-9	-3	0.126019			81	6	-3	22.9996
	82	3	-3	40.9222			82	6	0	0.999863
	83	-9	-6	10.2551			83	6	6	3.0001
	84	-9	6	6.17201			84	-6	-3	6.99996
	85	3	6	34.7514			85	6	6	17.0001
	86	6	3	23.6578			86	6	0	0.999708
	87	9	-6	17.3613			87	-6	6	1.0001
	88	9	6	38.9482			88	-6	6	-9.99989
	89	9	3	17.689			89	-6	-3	6.99992
	90	-9	-3	17.4929			90	6	3	-22
	91	6	-6	26.6192			91	-6	-3	12
	92	-3	3	7.38236			92	-6	3	6
	93	9	-6	25.7666			93	-6	-6	-3.8147e-05
	94	9	-6	4.30991			95	6	0	-1.99992
	95	-9	-3	3.08246			96	6	6	17.0002
	96	9	-3	18.2212			97	-6	-6	-9.00013
	97	3	3	16.5807			98	6	-3	-2.99982
	98	-9	6	5.24803			99	-6	3	6.99982
	99	9	6	34.3029			100	-6	0	-2.00005
	100	3	6	34.0136			101	-6	-6	-5.00003
	101	6	-3	27.6059			102	6	6	7.99978
	102	3	6	2.87306			103	-6	6	-8.99985
	103	9	-3	21.2503			104	-6	-3	3.99988
	104	-6	-3	7.24391			105	-6	-3	-1.00004
	105	9	-6	0.456528			106	6	6	-3.99993
	106	9	-6	22.4613			107	-6	-6	9.99987
							108	-6	3	-0.00030899
							109	-6	0	9.00013
							110	-6	6	1
							111	6	6	0.999941
							112	6	3	9.99999
							113	6	-3	2.99985
							114	6	0	7.99985
							115	6	3	1.99997
							116	6	-6	1.0003
							117	-6	6	-0.999928
							118	6	-3	18.9998
							119	-6	0	17.9998
							120	-6	-3	-8.99982
							121	6	-3	18.9997
							122	6	0	3.05176e-05
							123	-6	-3	-1.00002
							124	6	-6	16.9999
							125	6	3	4.99981
							126	6	-6	22
							127	6	0	3.0001
							128	-6	3	7.99987
							129	-6	-6	23.9995
							130	6	6	0.999678
							131	-6	3	-3
							132	6	-6	10.9998
							133	-6	6	7
							134	6	0	37.9993
							135	-6	0	-1.00005
							136	6	3	24.9998
							137	6	-3	22.9998
							138	-6	0	-2.99995
							139	6	0	4.00022
							140	-6	-6	9.99976
							141	-6	0	10.779
							142	-6	0	8.9998
							143	-6	-3	23.9995
							144	6	6	13.9998
							145	6	0	12.9999
							146	-6	6	4.99981
							147	-6	6	-0.825547
							148	-6	3	-11.0002
							149	-6	3	-9.00001
							150	6	6	-4.99998
							151	6	6	10.9999
							152	-6	-3	-3.99981
							153	-6	-6	-6.00007
							154	6	-3	12.0002
							155	-6	3	7.99994
							156	6	0	7.00019
							157	6	-3	20
							158	6	3	2.00001
							159	6	3	-14.9997
							160	6	-6	-6.00017
							161	6	-6	9.99981
							162	-6	-3	-2.9998
							163	-6	3	6.99995
							164	6	3	10.0002
							165	6	-6	14
							166	-6	-6	2.9999
							167	6	-3	-6.9996
							168	-6	0	-8.00009
							169	6	3	-8.9999
							170	6	6	-1.9999
							171	-6	-6	14.9999
							172	6	0	21.9998
							173	-6	-3	5.99994
							174	-6	6	3.00012
							175	6	-6	9.99974
							176	6	6	1.00024
							177	-6	-6	2.00009

## Sheet: DATA_Fig6A
	Sensory RF		Motor RF
Monkey	X pos (°)	Y pos (°)	X pos (°)	Y pos (°)
M134	-5.3	-4.8	-6	3
M134	7.3	-2.67	-6	6
M134	8.94	5.85	6	6
M134	-1.97	4.88	-6	3
M134	10.5	-5.4	6	-3
M134	3.96	5.1	6	-3
M134	-3	-3	-6	-6
M134	3.59	0.15	-6	6
M134	9	3	-6	-3
M134	6.25	2.87	6	0
M134	4.81	0.94	6	-3
M134	2.01	3.48	-6	0
M134	4.3	3.09	6	3
M134	7.03	2.61	-6	6
M134	5.01	2.22	6	6
M134	8.24	2.56	6	6
M134	8.91	-4.08	6	-6
M134	0.03	-4.29	6	-6
M134	-3	6	3	6
M134	9	3	3	6
M134	2.51	-3.2	-6	-6
M134	4.01	-3.39	6	0
M134	1.59	-2.24	6	6
M134	7.52	-1.29	-6	3
M134	5.4	-3	6	0
M134	-3	-3	6	3
M134	1.69	-6.28	6	3
M134	8.19	-3.58	-6	0
M134	-6	3	9	-3
M134	9	-6	-3	3
M134	-6.77	4.46	-6	-3
M134	6	-6	-6	0
M134	6	6	6	0
M134	5.15	-4.18	4	-2
M134	6.1	1.89	6	0
M134	4.5	-1.3	-6	-6
M134	4.13	-5.38	6	-6
M134	6	-0.37	6	6
M134	4.78	4.06	-6	3
M134	3.69	2.36	6	6
M134	6.4	-3.21	-3	3
M134	-9	6	-9	0
M134	0	3	3	3
M134	-5.6	-0.28	-9	-3
M134	6.32	-5.63	6	-3
M134	0	-4	6	6
M134	6.62	1.27	6	6
M134	0	4	6	-4
M134	4.86	-3	-6	6
M134	5.7	-0.45	6	3
M134	-2.64	4.29	-6	-3
M134	3	-6	-9	0
M134	-3	-6	-3	-3
M134	9	-3	-6	-3
M134	-9	-3	6	6
M134	-9	-6	-3	-3
M134	-8.1	-1.8	6	6
M134	3.63	-2.82	6	-3
M134	4.8	-3.66	6	0
M134	5.88	-0.17	-6	3
M134	2.74	-3.01	5	-6
M134	6.7	-2.92	6	-3
M134	5.27	4.09	-6	-6
M134	5.14	-2.91	6	-3
M134	6	6	-6	-3
M134	5.2	5.78	6	6
M134	5.9	-2.79	-6	0
M134	3	6	6	6
M134	7.84	4.53	-6	6
M134	-5.45	-3.86	-6	0
M133	4.93	-2.17	6	-6
M133	9	6	3	-3
M133	6	-6	6	-3
M133	9.72	-6.12	6	-6
M133	-6	3	-6	-3
M133	0	-6	-6	6
M133	2.81	-0.85	-6	3
M133	-6	3	-6	6
M133	-9	3	-6	-6
M133	6.98	1.44	-6	6
M133	2.66	-0.5	6	6
M133	8.84	-4.46	6	-6
M133	-9	3	-6	-6
M133	9	-3	9	-6
M133	-6	3	-6	-6
M133	3	-3	6	-6
M133	6	-3	-6	-3
M133	9	-3	-6	0
M133	3	-6	-6	3
M133	3	3	3	3
M133	9	3	-3	3
M133	6	-3	3	-3
M133	-3	-3	-6	0
M133	6	-6	-3	-3
M133	6	-6	-9	3
M133	2.74	-5.2	-6	6
M133	3	-6	6	-6
M133	1.45	-3.78	6	0
M133	9	6	-3	0
M133	2.16	-4.17	6	6
M133	2.09	2.32	6	3
M133	-6	-6	-9	0
M133	9	-3	9	-6
M133	-5.4	-2.59	-6	0
M133	-4.75	4.75	-3	-3
M133	3	6	6	6
M133	9	-6	-9	-3
M133	-6	3	6	0
M133	3	-6	3	-3
M133	3	-6	3	-6
M133	6	-6	-3	-3

## Sheet: DATA_Fig6B_D
	Y axis						X axis
	Type	Animal ID	Exp. ID	recording depth in mm			Type	Animal ID	Exp ID	distance [RF-MF] in degrees
	1	134	518	9.2			1	134	518	2.88087
	1	134	507	9			1	134	507	1.70238
	1	134	525	10			1	134	525	3.90749
	1	134	492	7.25			1	134	492	0.829699
	1	134	542	8.65			1	134	542	3
	1	134	531	12.8			1	134	531	8.35294
	1	134	485	7.15			1	134	485	10
	1	134	508	12.5			1	134	508	9.34589
	1	134	551	1.75			1	134	551	10.232
	1	134	509	10			1	134	509	6.37
	1	134	552	3.5			1	134	552	3.48633
	1	134	553	2.2			1	134	553	6.21007
	1	134	501	8.4			1	134	501	1.9701
	1	134	683	6.5			1	134	683	2.6494
	1	134	488	7.85			1	134	488	2.37683
	1	134	497	10.58			1	134	497	0.704557
	1	134	526	6.9			1	134	526	0.864696
	2	134	681	8			2	134	681	6
	2	134	500	9.7			2	134	500	8.02706
	2	134	665	10.2			2	134	665	3
	3	134	532	10.1			3	134	532	11.2335
	3	134	516	9.55			3	134	516	13.4638
	3	134	511	11.5			3	134	511	10.832
	3	134	522	11.35			3	134	522	15.1268
	3	134	706	10.5			3	134	706	13.4164
	3	134	485	8.5			3	134	485	14.1046
	3	134	487	8.7			3	134	487	8.9588
	3	134	539	12.8			3	134	539	10.8167
	1	133	507	5.2			1	133	507	3.96869
	1	133	514	11.5			1	133	514	5.91531
	1	133	574	6.75			1	133	574	3.97666
	1	133	570	6.5			1	133	570	3
	1	133	533	6.75			1	133	533	3.23067
	1	133	735	9			1	133	735	3
	1	133	720	12			1	133	720	3
	1	133	504	7.1			1	133	504	3
	2	133	649	7.25			2	133	649	9.48683
	2	133	667	11.25			2	133	667	7.94512
	2	133	498	6.2			2	133	498	4.24264
	3	133	518	11.35			3	133	518	13.7577
	3	133	715	10.9			3	133	715	12
	3	133	506	8.5			3	133	506	12.7279
	3	133	741	12.4			3	133	741	17.4929
	3	133	502	6.7			3	133	502	14.2066
	3	133	656	12			3	133	656	12
	1 = contra
	2= ipsi
	3 = cross
		Figure 6D is the histogramm of the data above used in Fig.6B
